# Supplementary material for: Design, Synthesis, In Vitro and In Vivo Evaluation of Heterobivalent SiFAlin-Modified Peptidic Radioligands Targeting Both Integrin αvβ3 and the MC1 Receptor—Suitable for the Specific Visualization of Melanomas?
Source: Pharmaceuticals (Basel). 2021 Jun 7;14(6):547. doi: 10.3390/ph14060547 (PMC8228600; doi:10.3390/ph14060547)
Supplement: Supplementary file 1 [file pharmaceuticals-14-00547-s001.zip]

Archive with 1 entries (1 files):
- pharmaceuticals-1230451-supplementary.pdf
